# Supplementary material for: Injectable Polypeptide Hydrogel Depots Containing Dual Immune Checkpoint Inhibitors and Doxorubicin for Improved Tumor Immunotherapy and Post-Surgical Tumor Treatment
Source: Pharmaceutics. 2023 Jan 28;15(2):428. doi: 10.3390/pharmaceutics15020428 (PMC9965187; doi:10.3390/pharmaceutics15020428)
Supplement: Supplementary file 1 [file pharmaceutics-15-00428-s001.zip]

Archive with 1 entries (1 files):
- SR_pharmaceutics-2152766_Supplement.pdf
